# Supplementary material for: Comparative Analysis of Endovascular Intervention and Endarterectomy in Patients with Femoral Artery Disease: A Systematic Review and Meta-Analysis
Source: Hematol Rep. 2022 Jun 1;14(2):179–202. doi: 10.3390/hematolrep14020026 (PMC9222618; doi:10.3390/hematolrep14020026)
Supplement: Supplementary file 1 [file hematolrep-14-00026-s001.zip]

Archive with 7 entries (6 files):
- hematolrep-1642636-supplementary/
- hematolrep-1642636-supplementary/.DS_Store
- hematolrep-1642636-supplementary/File S1.pdf
- hematolrep-1642636-supplementary/File S2.pdf
- hematolrep-1642636-supplementary/File S3.pdf
- hematolrep-1642636-supplementary/Table S1.pdf
- hematolrep-1642636-supplementary/Table S2.pdf
